# Supplementary material for: Evaluation of the accuracy of diagnostic scales for a syndrome in Chinese medicine in the absence of a gold standard
Source: Chin Med. 2016 Jul 28;11:35. doi: 10.1186/s13020-016-0100-2 (PMC4964286; doi:10.1186/s13020-016-0100-2)
Supplement: Supplementary file 5 — 10.1186/s13020-016-0100-2 WinBUGS code. [file 13020_2016_100_MOESM5_ESM.txt]

## S94:Stroke Syndrome Differentiation Diagnostic Criterion; S07:Ischemic Stroke TCM Syndrome Diagnostic Scale;
CLJ:Expert Syndrome Differentiation.

model{
  y[1:K, 1:K, 1:K] ~ dmulti(p[1:K, 1:K, 1:K], n)
  p[1,1,1] <- pi*SeCLJ*(SeS94*SeS07+covDp) + (1-pi)*(1-SpCLJ)*((1-SpS94)*(1-SpS07)+covDn)
  p[1,2,1] <- pi*SeCLJ*(SeS94*(1-SeS07)-covDp) + (1-pi)*(1-SpCLJ)*((1-SpS94)*SpS07-covDn)
  p[1,1,2] <- pi*(1-SeCLJ)*(SeS94*SeS07+covDp) + (1-pi)*SpCLJ*((1-SpS94)*(1-SpS07)+covDn)
  p[1,2,2] <- pi*(1-SeCLJ)*(SeS94*(1-SeS07)-covDp) + (1-pi)*SpCLJ*((1-SpS94)*SpS07-covDn)
  p[2,1,1] <- pi*SeCLJ*((1-SeS94)*SeS07-covDp) + (1-pi)*(1-SpCLJ)*(SpS94*(1-SpS07)-covDn)
  p[2,2,1] <- pi*SeCLJ*((1-SeS94)*(1-SeS07)+covDp) + (1-pi)*(1-SpCLJ)*(SpS94*SpS07+covDn)
  p[2,1,2] <- pi*(1-SeCLJ)*((1-SeS94)*SeS07-covDp) + (1-pi)*SpCLJ*(SpS94*(1-SpS07)-covDn)
  p[2,2,2] <- pi*(1-SeCLJ)*((1-SeS94)*(1-SeS07)+covDp) + (1-pi)*SpCLJ*(SpS94*SpS07+covDn)
  ls <- (SeS94-1)*(1-SeS07)
  us <- min(SeS94,SeS07) - SeS94*SeS07
  lc <- (SpS94-1)*(1-SpS07)
  uc <- min(SpS94,SpS07) - SpS94*SpS07
  rhoD <- covDp / sqrt(SeS94*(1-SeS94)*SeS07*(1-SeS07))
  rhoDc <- covDn / sqrt(SpS94*(1-SpS94)*SpS07*(1-SpS07))
diff11<-SeS07-SeS94
diff12<-SeCLJ-SeS07
diff13<-SeCLJ-SeS94
diff21<-SpS07-SpS94
diff22<-SpCLJ-SpS07
diff23<-SpCLJ-SpS94
  pi ~ dbeta(42.009, 28.339) ## Mode=0.60, 95% sure > 0.50
  SeS94 ~ dbeta(13.322,6.281) ## Mode=0.70, 95% sure > 0.50
  SpS94 ~ dbeta(7.549, 2.637) ## Mode=0.80, 95% sure > 0.50
  SeS07 ~ dbeta(13.322,6.281) ## Mode=0.70, 95% sure > 0.50
  SpS07 ~ dbeta(7.549, 2.637) ## Mode=0.80, 95% sure > 0.50
  SeCLJ ~ dbeta(13.322,6.281) ## Mode=0.70, 95% sure > 0.50
  SpCLJ ~ dbeta(7.549, 2.637) ## Mode=0.80, 95% sure > 0.50
  covDn ~ dunif(lc, uc)
  covDp ~ dunif(ls, us)
}
 
list(n=204, K=2)
list(pi=0.623, SeS94=0.748, SpS94=0.844, SeS07=0.945, SpS07=0.883, SeCLJ=0.850, SpCLJ=0.935)
y[,1,1] y[,1,2] y[,2,1] y[,2,2]
69 19 7 12
32 9 5 51
END
 
